# Supplementary material for: Prevalence and Multilocus Genotyping of Giardia duodenalis in Donkeys in Shanxi Province, North China
Source: Animals (Basel). 2023 Dec 6;13(24):3771. doi: 10.3390/ani13243771 (PMC10740759; doi:10.3390/ani13243771)
Supplement: Supplementary file 1 [file animals-13-03771-s001.zip]

Archive with 3 entries (3 files):
- Table S1.pdf
- Table S2.pdf
- Table S3-updated.pdf
